# Supplementary material for: Bluetongue virus spread in Europe is a consequence of climatic, landscape and vertebrate host factors as revealed by phylogeographic inference
Source: Proc Biol Sci. 2017 Oct 11;284(1864):20170919. doi: 10.1098/rspb.2017.0919 (PMC5647287; doi:10.1098/rspb.2017.0919)
Supplement: Table S1 [file rspb20170919supp1.xls]

## Sheet: Sheet1
Table S1. Samples used in this study, including collection metadata and genomes accession numbers.
			Isolation detail					Georeference		Discrete partitionings - Codes			Genbank accession numbers
Serotype	Topotype	Taxa name	Sample name	Year	Month	Country	Place	Latitude	Longitude	Balanced	Country	Zone	Seg-1	Seg-2	Seg-3	Seg-4	Seg-5	Seg-6	Seg-7	Seg-8	Seg-9	Seg-10	References
8	western	1-8FRA2008-27	FRA 2008/27	2008	08	France	Lagruère - Lot et Garonne	44.3941	0.249344	FRA	FRA	FRA_SPA	KP820860	KP820980	KP821102	KP821222	KP821342	KP821462	KP821584	KP821704	KP821824	KP821945	Nomikou et al., 2015
8	western	1-8FRA2008-28	FRA 2008/28	2008	08	France	Romestaing - Lot et Garonne	44.4166	0.002799	FRA	FRA	FRA_SPA	KP820861	KP820981	KP821103	KP821223	KP821343	KP821463	KP821585	KP821705	KP821825	KP821946	Nomikou et al., 2015
8	western	1-8FRA2008-29	FRA 2008/29	2008	09	France	Bieujac - Gironde	44.5387	-0.155967	FRA	FRA	FRA_SPA	KP820862	KP820982	KP821104	KP821224	KP821344	KP821464	KP821586	KP821706	KP821826	KP821947	Nomikou et al., 2015
14	western	14POL2012-01	POL 2012/01	2012	01	Poland	Sokolka poviat	53.4062	23.503	POL	POL	POL	KP820975	KP821095	KP821217	KP821337	KP821457	KP821577	KP821699	KP821819	KP821939	KP822060	Nomikou et al., 2015
14	western	14SPA2012-01	SPA 2012/01	2012	08	Spain	NA	40.4637	-3.74922	SPA	SPA	FRA_SPA	KP820977	KP821097	KP821219	KP821339	KP821459	KP821579	KP821701	KP821821	KP821941	KP822062	Nomikou et al., 2015
15	western	15ISR2006-11	ISR 2006/11	2006	11	Israel	Yackhini	31.4822	34.5986	ME	ISR	ISR	KP820978	KP821098	KP821220	KP821340	KP821460	KP821580	KP821702	KP821822	KP821942	KP822063	Nomikou et al., 2015
16	eastern	16COR2004-01	COR 2004/01	2004	06	France	Corsica	42.0396	9.01289	FRA_COR	FRA	FRA_COR	KP820868	KP820988	KP821110	KP821230	KP821350	KP821470	KP821592	KP821712	KP821832	KP821953	Nomikou et al., 2015
16	eastern	16CYP2004-01	CYP 2004/01	2004	02	Cyprus	Amochostos - Achna	35.1149	33.9192	CYP	CYP	CYP	KP820865	KP820985	KP821107	KP821227	KP821347	KP821467	KP821589	KP821709	KP821829	KP821950	Nomikou et al., 2015
16	eastern	16CYP2006-01	CYP 2006/01	2006	10	Cyprus	Athalassa National park	35.1445	33.4041	CYP	CYP	CYP	KP820866	KP820986	KP821108	KP821228	KP821348	KP821468	KP821590	KP821710	KP821830	KP821951	Nomikou et al., 2015
16	eastern	16CYP2010-03	CYP 2010/03	2010	11	Cyprus	Nicosia	35.04	33.1239	CYP	CYP	CYP	KP820867	KP820987	KP821109	KP821229	KP821349	KP821469	KP821591	KP821711	KP821831	KP821952	Nomikou et al., 2015
16	eastern	16GRE1999-13	GRE 1999/13	1999	08	Greece	Damatria - Rhodes	36.3799	28.0836	RHO	GRE	RHO	KP820869	KP820989	KP821111	KP821231	KP821351	KP821471	KP821593	KP821713	KP821833	KP821954	Nomikou et al., 2015
16	eastern	16GRE2008-10	GRE 2008/10	2008	10	Greece	Madamados - Lesvbos	39.3054	26.3486	LES	GRE	LES	KP820870	KP820990	KP821112	KP821232	KP821352	KP821472	KP821594	KP821714	KP821834	KP821955	Nomikou et al., 2015
16	eastern	16ISR2001-18	ISR 2001/18	2001	02	Israel	Yokneam	32.6602	35.1046	ME	ISR	ISR	KP820871	KP820991	KP821113	KP821233	KP821353	KP821473	KP821595	KP821715	KP821836	KP821956	Nomikou et al., 2015
16	eastern	16ISR2008-03	ISR 2008/03	2008	10	Israel	Ein Kamonim	32.9198	35.4313	ME	ISR	ISR	KP820872	KP820992	KP821114	KP821234	KP821354	KP821474	KP821596	KP821716	KP821837	KP821957	Nomikou et al., 2015
16	eastern	16TUR2000-01	TUR 2000/01	2000	06	Turkey	Seferihisar-Ismir	38.1989	26.8373	ME	TUR	TUR	KP820874	KP820994	KP821116	KP821236	KP821356	KP821476	KP821598	KP821718	KP821839	KP821959	Nomikou et al., 2015
1	western	1ALG2006-01	ALG 2006/01	2006	08	Algeria	Berrouaghia-Media	36.1333	2.91667	NoAF	ALG	ALG	KP820875	KP820995	KP821117	KP821237	KP821357	KP821477	KP821599	KP821719	KP821840	KP821960	Nomikou et al., 2015
1	western	1ALG2006-04	ALG 2006/04	2006	08	Algeria	Berrouaghia-Media	36.1333	2.91667	NoAF	ALG	ALG	KP820876	KP820996	KP821118	KP821238	KP821358	KP821478	KP821600	KP821720	KP821841	KP821961	Nomikou et al., 2015
1	western	1ALG2008-10	ALG 2008/10	2008	11	Algeria	Laghouat-Dakhla	33.6144	2.4575	NoAF	ALG	ALG	KP820877	KP820997	KP821119	KP821239	KP821359	KP821479	KP821601	KP821721	KP821842	KP821962	Nomikou et al., 2015
1	western	1FRA2007-18	FRA 2007/18	2007	11	France	Sare-Labourd - Pyrénées-Atlantiques	43.3127	-1.58098	FRA	FRA	FRA_SPA	JX861488	JX861489	JX861490	JX861491	JX861492	JX861493	JX861494	JX861495	JX861496	JX861487	Shaw et al., 2013
1	western	1FRA2008-21	FRA 2008/21	2008	07	France	Beyrie-en-Béarn - Pyrénées-Atlantiques	43.3728	-0.471066	FRA	FRA	FRA_SPA	KP820879	KP820999	KP821121	KP821241	KP821361	KP821481	KP821603	KP821723	KP821844	KP821964	Nomikou et al., 2015
1	western	1FRA2008-22	FRA 2008/22	2008	08	France	Pinderes - Lot et Garonne	44.2724	0.026612	FRA	FRA	FRA_SPA	KP820880	KP821000	KP821122	KP821242	KP821362	KP821482	KP821604	KP821724	KP821845	KP821965	Nomikou et al., 2015
1	western	1FRA2008-23	FRA 2008/23	2008	09	France	Faurilles - Dordogne	44.7034	0.6925	FRA	FRA	FRA_SPA	KP820881	KP821001	KP821123	KP821243	KP821363	KP821483	KP821605	KP821725	KP821846	KP821966	Nomikou et al., 2015
1	western	1FRA2008-24	FRA 2008/24	2008	09	France	Bardigues - Tarn-et-Garonne	44.04	0.889347	FRA	FRA	FRA_SPA	JX861498	JX861499	JX861500	JX861501	JX861502	JX861503	JX861504	JX861505	JX861506	JX861497	Shaw et al., 2013
1	western	1FRA2008-25	FRA 2008/25	2008	08	France	Pouylebon-Gascony - Midi-Pyrénées	43.5482	0.295589	FRA	FRA	FRA_SPA	KP820882	KP821002	KP821124	KP821244	KP821364	KP821484	KP821606	KP821726	KP821847	KP821967	Nomikou et al., 2015
1	western	1FRA2008-26	FRA 2008/26	2008	10	France	Camaret sur mer - Finistère	48.2758	-4.59711	FRA	FRA	FRA_N	KP820883	KP821003	KP821125	KP821245	KP821365	KP821485	KP821607	KP821727	KP821848	KP821968	Nomikou et al., 2015
1	western	1GIB2007-06	GIB 2007/06	2007	10	Gibraltar	Gibraltar	36.1408	-5.35359	SPA	SPA	SPA_S	KP820884	KP821004	KP821126	KP821246	KP821366	KP821486	KP821608	KP821728	KP821849	KP821969	Nomikou et al., 2015
1	eastern	1GRE2001-01	GRE 2001/01	2001	10	Greece	Agiasos-Achladeri - Lesvbos	39.0821	26.3724	LES	GRE	LES	KP820885	KP821005	KP821127	KP821247	KP821367	KP821487	KP821609	KP821729	KP821850	KP821970	Nomikou et al., 2015
1	eastern	1GRE2001-06	GRE 2001/06	2001	12	Greece	Smiksxi - Grevena	40.0587	21.1242	GRE	GRE	GRE_BUL	KP820886	KP821006	KP821128	KP821248	KP821368	KP821488	KP821610	KP821730	KP821851	KP821971	Nomikou et al., 2015
1	eastern	1GRE2001-10	GRE 2001/10	2001	11	Greece	Potamia-Paramithia - Thesprotia	39.3194	20.5879	GRE	GRE	GRE_BUL	KP820887	KP821007	KP821129	KP821249	KP821369	KP821489	KP821611	KP821731	KP821852	KP821972	Nomikou et al., 2015
1	western	1LIB2007-06	LIB 2007/06	2007	08	Libya	Green Mountain Al Jabal al Akhdar	32.5	21.5	NoAF	LIB	LIB	KP820888	KP821008	KP821130	KP821250	KP821370	KP821490	KP821612	KP821732	KP821853	KP821973	Nomikou et al., 2015
1	western	1MOR2006-06	MOR2006/06	2006	10	Morocco	Guenfouda-Oujda	34.4836	-2.04556	MOR	MOR	MOR	KP820889	KP821009	KP821131	KP821251	KP821371	KP821491	KP821613	KP821733	KP821854	KP821974	Nomikou et al., 2015
1	western	1MOR2007-01	MOR 2007/01	2007	07	Morocco	Khouribga	32.886	-6.92087	MOR	MOR	MOR	KP820890	KP821010	KP821132	KP821252	KP821372	KP821492	KP821614	KP821734	KP821855	KP821975	Nomikou et al., 2015
1	western	1MOR2007-02	MOR 2007/02	2007	07	Morocco	Settat	33	-7.6167	MOR	MOR	MOR	KP820891	KP821011	KP821133	KP821253	KP821373	KP821493	KP821615	KP821735	KP821856	KP821976	Nomikou et al., 2015
1	western	1MOR2007-03	MOR 2007/03	2007	07	Morocco	Rabat	33.9716	-6.84981	MOR	MOR	MOR	KP820892	KP821012	KP821134	KP821254	KP821374	KP821494	KP821616	KP821736	KP821857	KP821977	Nomikou et al., 2015
1	western	1MOR2007-04	MOR 2007/04	2007	07	Morocco	Kenitra	34.25	-6.58333	MOR	MOR	MOR	KP820893	KP821013	KP821135	KP821255	KP821375	KP821495	KP821617	KP821737	KP821858	KP821978	Nomikou et al., 2015
1	western	1MOR2009-01	MOR 2009/01	2009	09	Morocco	Fes	34.0333	-5	MOR	MOR	MOR	KP820894	KP821014	KP821136	KP821256	KP821376	KP821496	KP821618	KP821738	KP821859	KP821979	Nomikou et al., 2015
1	western	1MOR2009-04	MOR 2009/04	2009	09	Morocco	Fes	34.0333	-5	MOR	MOR	MOR	KP820895	KP821015	KP821137	KP821257	KP821377	KP821497	KP821619	KP821739	KP821860	KP821980	Nomikou et al., 2015
1	western	1MOR2009-06	MOR 2009/06	2009	09	Morocco	Marrakesh	31.63	-8.00889	MOR	MOR	MOR	KP820896	KP821016	KP821138	KP821258	KP821378	KP821498	KP821620	KP821740	KP821861	KP821981	Nomikou et al., 2015
1	western	1SPA2007-04	SPA 2007/04	2007	06	Spain	Cordoba	37.8882	-4.77938	SPA	SPA	SPA_S	KP820898	KP821018	KP821140	KP821260	KP821380	KP821500	KP821622	KP821742	KP821863	KP821983	Nomikou et al., 2015
1	western	1SPA2007-05	SPA 2007/05	2007	06	Spain	Pias Vasco Basque Country	42.9896	-2.61893	SPA	SPA	FRA_SPA	KP820899	KP821019	KP821141	KP821261	KP821381	KP821501	KP821623	KP821743	KP821864	KP821984	Nomikou et al., 2015
1	western	1SPA2008-01	SPA 2008/01	2008	06	Spain	Asturias	43.3614	-5.85933	SPA	SPA	FRA_SPA	KP820900	KP821020	KP821142	KP821262	KP821382	KP821502	KP821624	KP821744	KP821865	KP821985	Nomikou et al., 2015
1	western	1SPA2009-01	SPA 2009/01	2009	06	Spain	Galicia	42.5751	-8.13386	SPA	SPA	FRA_SPA	KP820901	KP821021	KP821143	KP821263	KP821383	KP821503	KP821625	KP821745	KP821866	KP821986	Nomikou et al., 2015
1	western	1TUN2007-01	TUN 2007/01	2007	09	Tunisia	Tunisia	33.8869	9.5375	NoAF	TUN	TUN	KP820903	KP821023	KP821145	KP821265	KP821385	KP821505	KP821627	KP821747	KP821868	KP821988	Nomikou et al., 2015
25	western	25SWI2008-01	SWI2008/01	2007	12	Switzerland	Toggenburg	47.2801	9.14884	SWI	SWI	SWI	GQ982522	EU839840	GQ982523	GQ982524	EU839841	EU839842	EU839843	EU839844	EU839845	EU839846	Hofmann et al., 2008
2	western	2FRA2001-01	FRA 2001/01	2001	07	France	Corsica	42.0396	9.01289	FRA_COR	FRA	FRA_COR	KP820904	KP821024	KP821146	KP821266	KP821386	KP821506	KP821628	KP821748	KP821869	KP821989	Nomikou et al., 2015
2	western	2FRA2001-03	FRA 2001/03	2001	09	France	Corsica	42.0396	9.01289	FRA_COR	FRA	FRA_COR	KP820905	KP821025	KP821147	KP821267	KP821387	KP821507	KP821629	KP821749	KP821870	KP821990	Nomikou et al., 2015
2	western	2FRA2001-06	FRA 2001/06	2001	09	France	Corsica	42.0396	9.01289	FRA_COR	FRA	FRA_COR	KP820906	KP821026	KP821148	KP821268	KP821388	KP821508	KP821630	KP821750	KP821871	KP821991	Nomikou et al., 2015
2	western	2ISR2001-17	ISR 2001/17	2001	02	Israel	Yokneam	32.6602	35.1046	ME	ISR	ISR	KP820907	KP821027	KP821149	KP821269	KP821389	KP821509	KP821631	KP821751	KP821872	KP821992	Nomikou et al., 2015
2	western	2ITL2002-02	ITL 2002/02	2002	07	Italy	Novara di Sicilia - Sicily	38.016	15.1308	ITL	ITL	ITL	KP820908	KP821028	KP821150	KP821270	KP821390	KP821510	KP821632	KP821752	KP821873	KP821993	Nomikou et al., 2015
2	western	2ITL2002-07	ITL 2002/07	2002	07	Italy	S.Angelo di Brolo - Sicily	38.1141	14.8827	ITL	ITL	ITL	KP820909	KP821029	KP821151	KP821271	KP821391	KP821511	KP821633	KP821753	KP821874	KP821994	Nomikou et al., 2015
2	western	2SAD2001-01	SAD 2001/01	2001	12	Italy	Sardinia	40.1209	9.01289	ITL	ITL	ITL_SARD	KP820912	KP821032	KP821154	KP821274	KP821394	KP821514	KP821636	KP821756	KP821876	KP821997	Nomikou et al., 2015
2	western	2SAD2001-03	SAD 2001/03	2001	12	Italy	Sardinia	40.1209	9.01289	ITL	ITL	ITL_SARD	KP820913	KP821033	KP821155	KP821275	KP821395	KP821515	KP821637	KP821757	KP821877	KP821998	Nomikou et al., 2015
2	western	2SAD2002-02	SAD 2002/02	2002	01	Italy	Sardinia	40.1209	9.01289	ITL	ITL	ITL_SARD	KP820914	KP821034	KP821156	KP821276	KP821396	KP821516	KP821638	KP821758	KP821878	KP821999	Nomikou et al., 2015
2	western	2SPA2005-01	SPA 2005/01	2005	07	Spain	NA	40.4637	-3.74922	SPA	SPA	FRA_SPA	KP820915	KP821035	KP821157	KP821277	KP821397	KP821517	KP821639	KP821759	KP821879	KP822000	Nomikou et al., 2015
2	western	2TUN2000-01	TUN 2000/01	2000	02	Tunisia	Tunisia	33.8869	9.5375	NoAF	TUN	TUN	KP820917	KP821037	KP821159	KP821279	KP821399	KP821519	KP821641	KP821761	KP821881	KP822002	Nomikou et al., 2015
3	western	3CYP1958-01	CYP 1958/01	1958	03	Cyprus	NA	35.1264	33.4299	CYP	CYP	CYP	KP820918	KP821038	KP821160	KP821280	KP821400	KP821520	KP821642	KP821762	KP821882	KP822003	Nomikou et al., 2015
3	western	3RSArrrr-03	3 RSArrrr/03	1943	06	Cyprus	Larnaca	34.9167	33.6333	CYP	CYP	CYP	KP820919	KP821039	KP821161	KP821281	KP821401	KP821521	KP821643	KP821763	KP821883	KP822004	Nomikou et al., 2015
4	western	4CYP1969-01	CYP 1969/01	1969	06	Cyprus	NA	35.1264	33.4299	CYP	CYP	CYP	KP820920	KP821040	KP821162	KP821282	KP821402	KP821522	KP821644	KP821764	KP821884	KP822005	Nomikou et al., 2015
4	western	4CYP2004-03	CYP 2004/03	2004	02	Cyprus	Ammochostos Famagusta Bay	35.1149	33.9192	CYP	CYP	CYP	KP820921	KP821041	KP821163	KP821283	KP821403	KP821523	KP821645	KP821765	KP821885	KP822006	Nomikou et al., 2015
4	western	4CYP2011-01	CYP 2011/01	2011	10	Cyprus	Poli Chrysochous - Paphos	35.0333	32.4333	CYP	CYP	CYP	KP820922	KP821042	KP821164	KP821284	KP821404	KP821524	KP821646	KP821766	KP821886	KP822007	Nomikou et al., 2015
4	western	4CYP2011-02	CYP 2011/02	2011	10	Cyprus	Poli Chrysochous - Paphos	35.0333	32.4333	CYP	CYP	CYP	KP820923	KP821043	KP821165	KP821285	KP821405	KP821525	KP821647	KP821767	KP821887	KP822008	Nomikou et al., 2015
4	western	4CYP2011-03	CYP 2011/03	2011	10	Cyprus	Poli Chrysochous - Paphos	35.0333	32.4333	CYP	CYP	CYP	KP820924	KP821044	KP821166	KP821286	KP821406	KP821526	KP821648	KP821768	KP821888	KP822009	Nomikou et al., 2015
4	western	4CYP2011-04	CYP 2011/04	2011	10	Cyprus	Poli Chrysochous - Paphos	35.0333	32.4333	CYP	CYP	CYP	KP820925	KP821045	KP821167	KP821287	KP821407	KP821527	KP821649	KP821769	KP821889	KP822010	Nomikou et al., 2015
4	western	4CYP2011-05	CYP 2011/05	2011	10	Cyprus	Poli Chrysochous - Paphos	35.0333	32.4333	CYP	CYP	CYP	KP820926	KP821046	KP821168	KP821288	KP821408	KP821528	KP821650	KP821770	KP821890	KP822011	Nomikou et al., 2015
4	western	4EGY1977-01	EGY 1977/01	1977	06	Egypt	NA	26.8206	30.8025	NoAF	EGY	EGY	KP820927	KP821047	KP821169	KP821289	KP821409	KP821529	KP821651	KP821771	KP821891	KP822012	Nomikou et al., 2015
4	western	4FRA2003-01	FRA 2003/01	2003	06	France	Corsica	42.0396	9.01289	FRA_COR	FRA	FRA_COR	KP820928	KP821048	KP821170	KP821290	KP821410	KP821530	KP821652	KP821772	KP821892	KP822013	Nomikou et al., 2015
4	western	4FRA200303.124	COR 2003/02	2003	06	France	Corsica	42.0396	9.01289	FRA_COR	FRA	FRA_COR	KP820929	KP821049	KP821171	KP821291	KP821411	KP821531	KP821653	KP821773	KP821893	KP822014	Nomikou et al., 2015
4	western	4FRA2003200	COR 2003/06	2003	06	France	Corsica	42.0396	9.01289	FRA_COR	FRA	FRA_COR	KP820930	KP821050	KP821172	KP821292	KP821412	KP821532	KP821654	KP821774	KP821894	KP822015	Nomikou et al., 2015
4	western	4GRE1979-01	GRE 1979/01	1979	06	Greece	Madamados - Lesvbos	39.3054	26.3486	LES	GRE	LES	KP820931	KP821051	KP821173	KP821293	KP821413	KP821533	KP821655	KP821775	KP821895	KP822016	Nomikou et al., 2015
4	western	4GRE1999-24	GRE 1999/24	1999	06	Greece	Mandriko - Rhodes	36.2891	27.8561	RHO	GRE	RHO	KP820932	KP821052	KP821174	KP821294	KP821414	KP821534	KP821656	KP821776	KP821896	KP822017	Nomikou et al., 2015
4	western	4GRE1999-26	GRE 1999/26	1999	10	Greece	Keramidi - Magnesia	39.5732	22.911	GRE	GRE	GRE_BUL	KP820933	KP821053	KP821175	KP821295	KP821415	KP821535	KP821657	KP821777	KP821897	KP822018	Nomikou et al., 2015
4	western	4GRE2000-07	GRE 2000/07	2000	10	Greece	Arta	39.1324	20.9864	GRE	GRE	GRE_BUL	KP820934	KP821054	KP821176	KP821296	KP821416	KP821536	KP821658	KP821778	KP821898	KP822019	Nomikou et al., 2015
4	western	4GRE2000-08	GRE 2000/08	2000	04	Greece	Kavala	40.9376	24.4129	GRE	GRE	GRE_BUL	KP820935	KP821055	KP821177	KP821297	KP821417	KP821537	KP821659	KP821779	KP821899	KP822020	Nomikou et al., 2015
4	western	4GRE2012-01	GRE 2012/01	2012	11	Greece	Rhodes	36.435	28.2175	RHO	GRE	RHO	KP820936	KP821056	KP821178	KP821298	KP821418	KP821538	KP821660	KP821780	KP821900	KP822021	Nomikou et al., 2015
4	western	4GRE2012-02	GRE 2012/02	2012	11	Greece	Rhodes	36.435	28.2175	RHO	GRE	RHO	KP820937	KP821057	KP821179	KP821299	KP821419	KP821539	KP821661	KP821781	KP821901	KP822022	Nomikou et al., 2015
4	western	4GRE2012-03	GRE 2012/03	2012	11	Greece	Rhodes	36.435	28.2175	RHO	GRE	RHO	KP820938	KP821058	KP821180	KP821300	KP821420	KP821540	KP821662	KP821782	KP821902	KP822023	Nomikou et al., 2015
4	western	4ISR2006-12	ISR 2006/12	2006	11	Israel	Elyakim	32.6333	35.0676	ME	ISR	ISR	KP820939	KP821059	KP821181	KP821301	KP821421	KP821541	KP821663	KP821783	KP821903	KP822024	Nomikou et al., 2015
4	western	4ISR2008-02	ISR 2008/02	2008	10	Israel	ZSde Eliahu	32.4419	35.5138	ME	ISR	ISR	KP820940	KP821060	KP821182	KP821302	KP821422	KP821542	KP821664	KP821784	KP821904	KP822025	Nomikou et al., 2015
4	western	4MOR2004-02	MOR 2004/02	2004	09	Morocco	Medouar El Kebir	32.51	-1.6	MOR	MOR	MOR	KP820941	KP821061	KP821183	KP821303	KP821423	KP821543	KP821665	KP821785	KP821905	KP822026	Nomikou et al., 2015
4	western	4MOR2009-07	MOR 2009/07	2009	10	Morocco	Azrou	33.4417	-5.22472	MOR	MOR	MOR	KP820942	KP821062	KP821184	KP821304	KP821424	KP821544	KP821666	KP821786	KP821906	KP822027	Nomikou et al., 2015
4	western	4MOR2009-08	MOR 2009/08	2009	10	Morocco	Azrou	33.4417	-5.22472	MOR	MOR	MOR	KP820943	KP821063	KP821185	KP821305	KP821425	KP821545	KP821667	KP821787	KP821907	KP822028	Nomikou et al., 2015
4	western	4MOR2009-09	MOR 2009/09	2009	10	Morocco	Azrou	33.4417	-5.22472	MOR	MOR	MOR	KP820944	KP821064	KP821186	KP821306	KP821426	KP821546	KP821668	KP821788	KP821908	KP822029	Nomikou et al., 2015
4	western	4MOR2009-10	MOR 2009/10	2009	10	Morocco	Marrakesh	31.63	-8.00889	MOR	MOR	MOR	KP820945	KP821065	KP821187	KP821307	KP821427	KP821547	KP821669	KP821789	KP821909	KP822030	Nomikou et al., 2015
4	western	4RSArrrr-04	4 RSArrrr/04	1969	06	Cyprus	NA	35.1264	33.4299	CYP	CYP	CYP	KP820946	KP821066	KP821188	KP821308	KP821428	KP821548	KP821670	KP821790	KP821910	KP822031	Nomikou et al., 2015
4	western	4SPA2003-03	SPA 2003/03	2003	11	Spain	Meinorca	39.9496	4.11044	SPA	SPA	MIN	KP820947	KP821067	KP821189	KP821309	KP821429	KP821549	KP821671	KP821791	KP821911	KP822032	Nomikou et al., 2015
4	western	4SPA2004-02	SPA 2004/02	2004	06	Spain	Cadiz - Jimena de la Frontera	36.4319	-5.45092	SPA	SPA	SPA_S	KP820948	KP821068	KP821190	KP821310	KP821430	KP821550	KP821672	KP821792	KP821912	KP822033	Nomikou et al., 2015
4	western	4SPA2005-02	SPA 2005/02	2005	08	Spain	NA	40.4637	-3.74922	SPA	SPA	FRA_SPA	KP820949	KP821069	KP821191	KP821311	KP821431	KP821551	KP821673	KP821793	KP821913	KP822034	Nomikou et al., 2015
4	western	4SPA2010-01	SPA 2010/01	2010	09	Spain	Cadiz -Vejer de la Frontera -Barbate	36.3233	-5.79882	SPA	SPA	SPA_S	KP820950	KP821070	KP821192	KP821312	KP821432	KP821552	KP821674	KP821794	KP821914	KP822035	Nomikou et al., 2015
6	western	6NET2008-05	NET 2008/05	2008	09	Netherlands	Heeten	52.3326	6.28156	NET	NET	NET	GQ506472	GQ506473	GQ506474	GQ506475	GQ506476	GQ506477	GQ506478	GQ506479	GQ506480	GQ506481	Maan et al., 2010
8	western	8GRE2008-01	GRE 2008/01	2008	06	Greece	Aghia Paraskevi-Lesvos	39.2481	26.2714	LES	GRE	LES	KP820953	KP821073	KP821195	KP821315	KP821435	KP821555	KP821677	KP821797	KP821917	KP822038	Nomikou et al., 2015
8	western	8ISR2008-13	ISR 2008/13	2008	11	Israel	Rosh ha-nikra	33.0861	35.1135	ME	ISR	ISR	KP820952	KP821072	KP821194	KP821314	KP821434	KP821554	KP821676	KP821796	KP821916	KP822037	Nomikou et al., 2015
8	western	8NET2006-04	NET 2006/04	2006	08	Netherlands	NA	52.1326	5.29127	NET	NET	NET	FJ183374	FJ183375	FJ183376	FJ183377	FJ183378	FJ183379	FJ183380	FJ183381	FJ183382	FJ183383	Potgieter et al., 2009
8	western	8NET2007-01	NET 2007/01	2007	07	Netherlands	Noord Brabant - Bavel	51.5669	4.83081	NET	NET	NET	GQ506451	GQ506452	GQ506453	GQ506454	GQ506455	GQ506456	GQ506457	GQ506458	GQ506459	GQ506460	Maan et al., 2010
8	western	8NET2008-03	NET 2008/03	2008	08	Netherlands	Staphorst	52.6429	6.19949	NET	NET	NET	KP820954	KP821074	KP821196	KP821316	KP821436	KP821556	KP821678	KP821798	KP821918	KP822039	Nomikou et al., 2015
8	western	8UKG2007-06	UKG 2007/06	2007	09	United Kingdom	Baylham-Ipswich - Suffolk	52.1222	1.07137	UKG	UKG	UKG	KP820957	KP821077	KP821199	KP821319	KP821439	KP821559	KP821681	KP821801	KP821921	KP822042	Nomikou et al., 2015
9	eastern	9BOS2002-02	BOS 2002/02	2002	08	Bosnia	Milici-Vlasenica - Srpska	44.18	18.9418	BALK	BOS	BALK	KP820958	KP821078	KP821200	KP821320	KP821440	KP821560	KP821682	KP821802	KP821922	KP822043	Nomikou et al., 2015
9	eastern	9BUL1999-01	BUL 1999/01	1999	09	Bulgaria	NA	42.7339	25.4858	BALK	BUL	GRE_BUL	KP820959	KP821079	KP821201	KP821321	KP821441	KP821561	KP821683	KP821803	KP821923	KP822044	Nomikou et al., 2015
9	eastern	9GRE1998-01	GRE 1998/01	1998	11	Greece	Afandou - Rhodes	36.2944	28.162	RHO	GRE	RHO	KP820960	KP821080	KP821202	KP821322	KP821442	KP821562	KP821684	KP821804	KP821924	KP822045	Nomikou et al., 2015
9	eastern	9GRE1999-06	GRE 1999/06	1999	09	Greece	Ierissos - Chalkidiki	40.3975	23.8767	GRE	GRE	GRE_BUL	KP820961	KP821081	KP821203	KP821323	KP821443	KP821563	KP821685	KP821805	KP821925	KP822046	Nomikou et al., 2015
9	eastern	9GRE1999-31	GRE 1999/31	1999	11	Greece	Aghia Paraskevi - Lesvbos	39.2481	26.2714	LES	GRE	LES	KP820962	KP821082	KP821204	KP821324	KP821444	KP821564	KP821686	KP821806	KP821926	KP822047	Nomikou et al., 2015
9	western	9ITL2003-01	ITL 2003/01	2003	04	Italy	Nissoria-Enna - Sicily	37.6536	14.4499	ITL	ITL	ITL	KP820963	KP821083	KP821205	KP821325	KP821445	KP821565	KP821687	KP821807	KP821927	KP822048	Nomikou et al., 2015
9	eastern	9KOS2001-01	KOS 2001/01	2001	09	Kosovo	Sadovine-Viti - Pristhina	42.6629	21.1655	BALK	KOS	BALK	KP820964	KP821084	KP821206	KP821326	KP821446	KP821566	KP821688	KP821808	KP821928	KP822049	Nomikou et al., 2015
9	eastern	9KOS2001-03	KOS 2001/03	2001	08	Kosovo	Sllatina-Podujevo - Pristhina	42.6629	21.1655	BALK	KOS	BALK	KP820965	KP821085	KP821207	KP821327	KP821447	KP821567	KP821689	KP821809	KP821929	KP822050	Nomikou et al., 2015
9	western	9LIB2008-03	LIB 2008/03	2008	09	Libya	NA	26.3351	17.2283	NoAF	LIB	LIB_S	KP820967	KP821087	KP821209	KP821329	KP821449	KP821569	KP821691	KP821811	KP821931	KP822052	Nomikou et al., 2015
9	western	9LIB2008-08	LIB 2008/08	2008	09	Libya	NA	26.3351	17.2283	NoAF	LIB	LIB_S	KP820966	KP821086	KP821208	KP821328	KP821448	KP821568	KP821690	KP821810	KP821930	KP822051	Nomikou et al., 2015
9	eastern	9SER2001-01	SER 2001/01	2001	10	Serbia	NA	44.0165	21.0059	BALK	SER	BALK	KP820970	KP821090	KP821212	KP821332	KP821452	KP821572	KP821694	KP821814	KP821934	KP822055	Nomikou et al., 2015
9	eastern	9TUR1998-02	TUR 1998/02	1998	10	Turkey	Aydin	37.8481	27.8453	ME	TUR	TUR	KP820971	KP821091	KP821213	KP821333	KP821453	KP821573	KP821695	KP821815	KP821935	KP822056	Nomikou et al., 2015
9	eastern	9TUR2000-03	TUR 2000/03	2000	06	Turkey	Manisa	38.6191	27.4289	ME	TUR	TUR	KP820972	KP821092	KP821214	KP821334	KP821454	KP821574	KP821696	KP821816	KP821936	KP822057	Nomikou et al., 2015
9	eastern	9TUR2001-02	TUR 2001/02	2001	01	Turkey	Aydin	37.8481	27.8453	ME	TUR	TUR	KP820973	KP821093	KP821215	KP821335	KP821455	KP821575	KP821697	KP821817	KP821937	KP822058	Nomikou et al., 2015
11	western	BTV-11-DE	BTV-11_DE	2010	NA	Germany	NA	51.1657	10.4515	GER	GER	GER	JQ972851	JQ972852	JQ972853	JQ972854	JQ972855	JQ972856	JQ972857	JQ972858	JQ972859	JQ972860	Vandenbussche et al., 2013
2	western	BTV-2IT-L	BTV-2IT(L)	2000	06	Italy	Sardinia	40.1209	9.01289	ITL	ITL	ITL_SARD	JN255862	JN255863	JN255864	JN255865	JN255866	JN255867	JN255868	JN255869	JN255870	JN255871	Caporale et al., 2011
4	western	BTV-4IT-L	BTV-4IT(L)	2003	06	Italy	Sardinia	40.1209	9.01289	ITL	ITL	ITL_SARD	JN255882	JN255883	JN255884	JN255885	JN255886	JN255887	JN255888	JN255889	JN255890	JN255891	Caporale et al., 2011
9	eastern	BTV-9IT-L	BTV-9IT(L)	2000	06	Italy	Calabria	39.3088	16.3464	ITL	ITL	ITL	JN255902	JN255903	JN255904	JN255905	JN255906	JN255907	JN255908	JN255909	JN255910	JN255911	Caporale et al., 2011
References:
Nomikou K, Hughes J, Wash R, Kellam P, Breard E, Zientara S, Palmarini M, Biek R, Mertens P. 2015 Widespread Reassortment Shapes the Evolution and Epidemiology of Bluetongue Virus following European Invasion. PLoS Pathog. 11, 1–23. (doi:10.1371/journal.ppat.1005056)
Shaw AE et al. 2013 Reassortment between two serologically unrelated bluetongue virus strains is flexible and can involve any genome segment. J. Virol. 87, 543–557. (doi:10.1128/JVI.02266-12)
Hofmann MA, Renzullo S, Mader M, Chaignat V, Worwa G, Thuer B. 2008 Genetic characterization of toggenburg orbivirus, a new bluetongue virus, from goats, Switzerland. Emerg. Infect. Dis. 14, 1855–1861. (doi:10.3201/eid1412.080818)
Maan S et al. 2010 Full genome characterisation of bluetongue virus serotype 6 from the Netherlands 2008 and comparison to other field and vaccine strains. PLoS One 5, e10323. (doi:10.1371/journal.pone.0010323)
Potgieter AC, Page NA, Liebenberg J, Wright IM, Landt O, van Dijk AA. 2009 Improved strategies for sequence-independent amplification and sequencing of viral double-stranded RNA genomes. J. Gen. Virol. 90, 1423–1432. (doi:10.1099/vir.0.009381-0)
Vandenbussche F et al. 2013 Full-Genome Sequencing of Four Bluetongue Virus Serotype 11 Viruses. Transbound. Emerg. Dis. 62, 1865–1682. (doi:10.1111/tbed.12178)
Caporale M et al. 2011 Determinants of bluetongue virus virulence in murine models of disease. J. Virol. 85, 11479–11489. (doi:10.1128/JVI.05226-11)
