# Supplementary material for: Bluetongue virus spread in Europe is a consequence of climatic, landscape and vertebrate host factors as revealed by phylogeographic inference
Source: Proc Biol Sci. 2017 Oct 11;284(1864):20170919. doi: 10.1098/rspb.2017.0919 (PMC5647287; doi:10.1098/rspb.2017.0919)
Supplement: Table S2 [file rspb20170919supp2.xls]

## Sheet: Sheet1
Table S2. Summary statistics of parameter estimates for all ten BTV segments, as obtained through BEAST analysis.
Segment	Summary Statistic	ucld.mean (substitutions/site/year)	ucld.stdev (substitutions/site/year)	meanRate (substitutions/site/year)	rootHeight (years)	diffusionRate (km/year)**
Seg-1	mean	0.0002072	0.7404	0.00019047	2362.25	8.4028
	stderr of mean	1.4749e-06	0.0068679	2.5797e-06	49.8534	0.1143
	median	1.6424e-05	0.7382	0.00018846	2166.52	8.3095
	95% HPD lower	0.00017639	0.6296	0.0001046	928.276	4.6115
	95% HPD upper	0.00024042	0.8535	0.00027764	4227.04	12.4211
Seg-2	mean	Same as Seg-1*	Same as Seg-1*	0.00034453	16633.4	0.8556
	stderr of mean			6.8302e-06	415.645	0.0166
	median			0.00033709	15217.9	0.8367
	95% HPD lower			0.00021738	7339.78	0.5264
	95% HPD upper			0.00049045	29413.5	1.2162
Seg-3	mean	Same as Seg-1*	Same as Seg-1*	0.00018403	2424.63	7.2978
	stderr of mean			2.5503e-06	42.0091	0.1019
	median			0.00018132	2245.63	7.1842
	95% HPD lower			0.00010789	1052.93	4.2544
	95% HPD upper			0.0002642	4250.86	10.5392
Seg-4	mean	Same as Seg-1*	Same as Seg-1*	0.00020283	2689	7.1807
	stderr of mean			3.063e-06	44.9391	0.1094
	median			0.00019948	2480.86	7.0571
	95% HPD lower			0.00011214	1038.39	3.8894
	95% HPD upper			0.00029883	4832.38	10.6143
Seg-5	mean	Same as Seg-1*	Same as Seg-1*	0.00019784	2807.27	7.1312
	stderr of mean			3.2152e-06	46.3287	0.1121
	median			0.00019309	2598.92	6.9527
	95% HPD lower			0.00010342	1013.92	3.7165
	95% HPD upper			0.00030039	5146.6	10.846
Seg-6	mean	Same as Seg-1*	Same as Seg-1*	0.00023558	9918.81	1.6857
	stderr of mean			3.7692e-06	253.142	0.0256
	median			0.00023145	9041.82	1.6551
	95% HPD lower			0.00014335	3694.92	1.0103
	95% HPD upper			0.00033713	18080.8	2.4035
Seg-7	mean	Same as Seg-1*	Same as Seg-1*	0.00020388	3276.53	4.1377
	stderr of mean			2.3294e-06	47.9994	0.046
	median			0.00020206	3064.94	4.0901
	95% HPD lower			0.00012928	1685.37	2.5822
	95% HPD upper			0.00028176	5318.16	5.7529
Seg-8	mean	Same as Seg-1*	Same as Seg-1*	0.000204	3255.63	6.2634
	stderr of mean			2.5405e-06	50.5612	0.076
	median			0.00019873	2985.46	6.1002
	95% HPD lower			0.00010599	1184.13	3.1648
	95% HPD upper			0.00031202	6009.78	9.5475
Seg-9	mean	Same as Seg-1*	Same as Seg-1*	0.00019979	3444.52	5.7398
	stderr of mean			1.8711e-06	38.3593	0.0534
	median			0.00019552	3189.81	5.561
	95% HPD lower			0.00011059	1266.75	3.1724
	95% HPD upper			0.00030013	6096.49	8.7297
Seg-10	mean	Same as Seg-1*	Same as Seg-1*	0.00017174	2334.12	6.7584
	stderr of mean			1.2614e-06	20.1375	0.0495
	median			0.00016888	2163.09	6.633
	95% HPD lower			0.00010216	994.546	3.7698
	95% HPD upper			0.000248881	4112.79	9.713
* subsitution model were linked across segments
** great circle distances based on the locations at both ends of branchs divided by the time elapsed on them for the entire evolutionary history
