# Supplementary material for: Bluetongue virus spread in Europe is a consequence of climatic, landscape and vertebrate host factors as revealed by phylogeographic inference
Source: Proc Biol Sci. 2017 Oct 11;284(1864):20170919. doi: 10.1098/rspb.2017.0919 (PMC5647287; doi:10.1098/rspb.2017.0919)
Supplement: Table S3 [file rspb20170919supp3.xls]

## Sheet: Sheet1
Table S3. Results of phylogeography in continuous space and a posteriori predictor testing after excluding long branches, representing expected time difference of >500 years.
	Q1	Estimate2	p-value
Bearing start point	+	0.053541	0.059
Bearing end point	+	0.0766706	0.0116
Precipitation	-	-0.0040257	0.364
Temperature	-	-0.00399295	0.561
Wind speed	-	-0.00259825	0.667
Mean elevation	-	0.00669489	0.562
SD of elevation	+	0.166067	<2e-16
Low-elevation	+	0.0258535	8.71e-05
Mid-elevation	+	0.0252305	0.000601
High-elevation	-	0.00815052	0.489
Terrestrial habitat	+	0.0742543	<2e-16
Cattle density	+	0.110472	<2e-16
Sheep density	+	0.102275	<2e-16
Goats density	+	0.0974148	<2e-16
Precipitation	-	-0.00332749	0.424
Temperature	-	-0.00343778	0.615
Wind speed	-	0.00401593	0.513
Mean elevation	+	-0.0157637	0.0915
SD of elevation	+	-0.201912	<2e-16
Low-elevation	+	-0.0288148	1.71e-10
Mid-elevation	+	-0.0358955	3.08e-15
High-elevation	+	-0.0293477	9.43e-06
Terrestrial habitat	+	-0.0904123	<2e-16
Cattle density	+	-0.142775	<2e-16
Sheep density	+	-0.152301	<2e-16
Goats density	+	-0.140552	<2e-16
* Sign of Q values, predictors coefficient estimates and associated p-values based on MCC trees diffusion histories
1 Q are coefficients of determination
2 Estimate refers to the regression coefficient of the bivariate regression
