# Supplementary material for: Bluetongue virus spread in Europe is a consequence of climatic, landscape and vertebrate host factors as revealed by phylogeographic inference
Source: Proc Biol Sci. 2017 Oct 11;284(1864):20170919. doi: 10.1098/rspb.2017.0919 (PMC5647287; doi:10.1098/rspb.2017.0919)
Supplement: Supplementary Data [file rspb20170919supp8.txt]

#NEXUS
begin taxa;
	dimensions ntax=113;
	taxlabels
	'1-8FRA2008-27'
	'1-8FRA2008-28'
	'1-8FRA2008-29'
	'14POL2012-01'
	'14SPA2012-01'
	'15ISR2006-11'
	'16COR2004-01'
	'16CYP2004-01'
	'16CYP2006-01'
	'16CYP2010-03'
	'16GRE1999-13'
	'16GRE2008-10'
	'16ISR2001-18'
	'16ISR2008-03'
	'16TUR2000-01'
	'1ALG2006-01'
	'1ALG2006-04'
	'1ALG2008-10'
	'1FRA2007-18'
	'1FRA2008-21'
	'1FRA2008-22'
	'1FRA2008-23'
	'1FRA2008-24'
	'1FRA2008-25'
	'1FRA2008-26'
	'1GIB2007-06'
	'1GRE2001-01'
	'1GRE2001-06'
	'1GRE2001-10'
	'1LIB2007-06'
	'1MOR2006-06'
	'1MOR2007-01'
	'1MOR2007-02'
	'1MOR2007-03'
	'1MOR2007-04'
	'1MOR2009-01'
	'1MOR2009-04'
	'1MOR2009-06'
	'1SPA2007-04'
	'1SPA2007-05'
	'1SPA2008-01'
	'1SPA2009-01'
	'1TUN2007-01'
	'25SWI2008-01'
	'2FRA2001-01'
	'2FRA2001-03'
	'2FRA2001-06'
	'2ISR2001-17'
	'2ITL2002-02'
	'2ITL2002-07'
	'2SAD2001-01'
	'2SAD2001-03'
	'2SAD2002-02'
	'2SPA2005-01'
	'2TUN2000-01'
	'3CYP1958-01'
	'3RSArrrr-03'
	'4CYP1969-01'
	'4CYP2004-03'
	'4CYP2011-01'
	'4CYP2011-02'
	'4CYP2011-03'
	'4CYP2011-04'
	'4CYP2011-05'
	'4EGY1977-01'
	'4FRA2003-01'
	'4FRA200303.124'
	'4FRA2003200'
	'4GRE1979-01'
	'4GRE1999-24'
	'4GRE1999-26'
	'4GRE2000-07'
	'4GRE2000-08'
	'4GRE2012-01'
	'4GRE2012-02'
	'4GRE2012-03'
	'4ISR2006-12'
	'4ISR2008-02'
	'4MOR2004-02'
	'4MOR2009-07'
	'4MOR2009-08'
	'4MOR2009-09'
	'4MOR2009-10'
	'4RSArrrr-04'
	'4SPA2003-03'
	'4SPA2004-02'
	'4SPA2005-02'
	'4SPA2010-01'
	'6NET2008-05'
	'8GRE2008-01'
	'8ISR2008-13'
	'8NET2006-04'
	'8NET2007-01'
	'8NET2008-03'
	'8UKG2007-06'
	'9BOS2002-02'
	'9BUL1999-01'
	'9GRE1998-01'
	'9GRE1999-06'
	'9GRE1999-31'
	'9ITL2003-01'
	'9KOS2001-01'
	'9KOS2001-03'
	'9LIB2008-03'
	'9LIB2008-08'
	'9SER2001-01'
	'9TUR1998-02'
	'9TUR2000-03'
	'9TUR2001-02'
	'BTV-11-DE'
	'BTV-2IT-L'
	'BTV-4IT-L'
	'BTV-9IT-L'
;
end;
begin trees;
	tree SEG-1 = [&R] ('25SWI2008-01'[&height_95%_HPD={4.916665999238603,4.916666000765417},length_range={621.3693557225,6949.606344672},length_95%_HPD={723.884552367,4056.678122226},height_range={4.91666599862765,4.916666001373869},location.rate=0.9881033807707982,rate_95%_HPD={3.1044521256215555E-5,6.237727597987363E-4},location.rate_median=0.540915474761276,location.rate_range={1.956735769454501E-…
	tree SEG-2 = [&R] ((((((('16COR2004-01'[&length_range={3.515867997089,130.5050582188},height_range={8.416665990120237,8.416666010230983},rate_95%_HPD={1.6316719114159537E-5,2.3622602087868186E-4},location.rate_range={7.826445888072085E-6,9.348120319000339},rate_range={1.0404603266849919E-5,6.653827312847396E-4},location2_range={8.967411058558957,9.049766782529229},location1_80%HPD_3={42.04987104,…
	tree SEG-3 = [&R] ((('15ISR2006-11'[&height_95%_HPD={5.99999999983811,6.000000000194177},length_range={84.679371653,2568.082284137},length_95%_HPD={113.7780196871,1085.049849341},height_range={5.999999999088004,6.000000000935415},location.rate=1.3842114318808554,rate_95%_HPD={2.507361679770196E-5,5.74497935352908E-4},location.rate_median=0.8718399764649339,location.rate_range={3.8354422811217573E…
	tree SEG-4 = [&R] (((((('2ISR2001-17'[&length_range={27.10284398492,323.8332941224},height_range={11.749999998678504,11.750000001363333},rate_95%_HPD={9.222362875769368E-5,4.058697672332221E-4},location.rate_range={7.043943702455414E-5,9.348120319000339},rate_range={7.074311643825786E-5,0.0010667723167644362},location2_range={35.05751866089564,35.13408722453915},location1_80%HPD_3={32.69176507,32…
	tree SEG-5 = [&R] ((((('1GRE2001-01'[&height_95%_HPD={11.083332999942286,11.08333300006234},length_range={0.001527512226927,18.56012918577},length_95%_HPD={0.00211654642159,3.518190309743},height_range={11.083332999865888,11.083333000138737},location.rate=0.5430967179674169,rate_95%_HPD={1.5046745570290864E-5,4.08048693861441E-4},location.rate_median=0.02564601302927982,location.rate_range={7.826…
	tree SEG-6 = [&R] (((((('8ISR2008-13'[&height_95%_HPD={3.999999998817657,4.000000001156877},length_range={0.2228312723489,45.81733209851},length_95%_HPD={0.8464894963255,8.508322514485},height_range={3.999999997427949,4.0000000026539055},location.rate=0.20988443249052668,rate_95%_HPD={2.525997732599467E-5,5.655745426253354E-4},location.rate_median=0.0022635460035549016,location.rate_range={7.8264…
	tree SEG-7 = [&R] (((('1GRE2001-01'[&height_95%_HPD={11.083332999219238,11.083333000739913},length_range={7.381508505162E-4,51.67282646446},length_95%_HPD={7.381508505162E-4,6.28367650644},height_range={11.083332998319747,11.083333001601204},location.rate=0.27342936274549284,rate_95%_HPD={1.4367989945450715E-5,4.268425476067598E-4},location.rate_median=0.007540119558745819,location.rate_range={7.…
	tree SEG-8 = [&R] ('25SWI2008-01'[&height_95%_HPD={4.916665999135148,4.916666000854548},length_range={661.3338752332,15658.90811219},length_95%_HPD={887.6102204324,5902.375021118},height_range={4.916665994136565,4.916666004448416},location.rate=1.4567502183938987,rate_95%_HPD={2.940981131715327E-5,8.359151903355208E-4},location.rate_median=0.9562836064461717,location.rate_range={9.472974025420699…
	tree SEG-9 = [&R] ((((((('9TUR2001-02'[&length_range={2.250019731663,16.28289003149},height_range={11.833332998652168,11.833333001405663},rate_95%_HPD={1.397990783024673E-5,3.7321963924867655E-4},location.rate_range={0.0022635460035549016,9.348120319000339},rate_range={9.565392415737008E-6,0.0012377251039144795},location2_range={27.858610919054016,27.867397000916128},location1_80%HPD_3={37.870849…
	tree SEG-10 = [&R] ((((('16ISR2001-18'[&length_range={1.120154708154E-4,88.98733590113},height_range={11.749999998691692,11.750000001207354},rate_95%_HPD={1.5421833635094173E-5,4.442629477568237E-4},location.rate_range={7.826445888072085E-6,9.348120319000339},rate_range={1.3727880857580576E-5,0.0017207505072964508},location2_range={35.13488896773202,35.146122906925015},location1_80%HPD_3={32.6682…
end;
begin figtree;
	set appearance.backgroundColorAttribute="Default";
	set appearance.backgroundColour=#ffffff;
	set appearance.branchColorAttribute="User selection";
	set appearance.branchColorGradient=false;
	set appearance.branchLineWidth=1.0;
	set appearance.branchMinLineWidth=0.0;
	set appearance.branchWidthAttribute="Fixed";
	set appearance.foregroundColour=#000000;
	set appearance.hilightingGradient=false;
	set appearance.selectionColour=#2d3680;
	set branchLabels.colorAttribute="User selection";
	set branchLabels.displayAttribute="Branch times";
	set branchLabels.fontName="sansserif";
	set branchLabels.fontSize=8;
	set branchLabels.fontStyle=0;
	set branchLabels.isShown=false;
	set branchLabels.significantDigits=4;
	set layout.expansion=0;
	set layout.layoutType="RECTILINEAR";
	set layout.zoom=495;
	set legend.attribute="posterior";
	set legend.fontSize=10.0;
	set legend.isShown=true;
	set legend.significantDigits=2;
	set nodeBars.barWidth=4.0;
	set nodeBars.displayAttribute=null;
	set nodeBars.isShown=false;
	set nodeLabels.colorAttribute="User selection";
	set nodeLabels.displayAttribute="posterior";
	set nodeLabels.fontName="sansserif";
	set nodeLabels.fontSize=8;
	set nodeLabels.fontStyle=0;
	set nodeLabels.isShown=false;
	set nodeLabels.significantDigits=4;
	set nodeShapeExternal.colourAttribute=null;
	set nodeShapeExternal.isShown=false;
	set nodeShapeExternal.minSize=10.0;
	set nodeShapeExternal.scaleType=Width;
	set nodeShapeExternal.shapeType=Circle;
	set nodeShapeExternal.size=4.0;
	set nodeShapeExternal.sizeAttribute=null;
	set nodeShapeInternal.colourAttribute="posterior";
	set nodeShapeInternal.isShown=true;
	set nodeShapeInternal.minSize=10.0;
	set nodeShapeInternal.scaleType=Width;
	set nodeShapeInternal.shapeType=Circle;
	set nodeShapeInternal.size=6.0;
	set nodeShapeInternal.sizeAttribute=null;
	set polarLayout.alignTipLabels=false;
	set polarLayout.angularRange=0;
	set polarLayout.rootAngle=0;
	set polarLayout.rootLength=100;
	set polarLayout.showRoot=true;
	set radialLayout.spread=0.0;
	set rectilinearLayout.alignTipLabels=true;
	set rectilinearLayout.curvature=0;
	set rectilinearLayout.rootLength=100;
	set scale.offsetAge=2012.83;
	set scale.rootAge=1.0;
	set scale.scaleFactor=1.0;
	set scale.scaleRoot=false;
	set scaleAxis.automaticScale=true;
	set scaleAxis.fontSize=10.0;
	set scaleAxis.isShown=true;
	set scaleAxis.lineWidth=1.0;
	set scaleAxis.majorTicks=500.0;
	set scaleAxis.minorTicks=250.0;
	set scaleAxis.origin=0.0;
	set scaleAxis.reverseAxis=true;
	set scaleAxis.showGrid=false;
	set scaleBar.automaticScale=true;
	set scaleBar.fontSize=10.0;
	set scaleBar.isShown=false;
	set scaleBar.lineWidth=1.0;
	set scaleBar.scaleRange=300.0;
	set tipLabels.colorAttribute="User selection";
	set tipLabels.displayAttribute="Names";
	set tipLabels.fontName="sansserif";
	set tipLabels.fontSize=10;
	set tipLabels.fontStyle=0;
	set tipLabels.isShown=true;
	set tipLabels.significantDigits=4;
	set trees.order=false;
	set trees.orderType="increasing";
	set trees.rooting=false;
	set trees.rootingType="User Selection";
	set trees.transform=false;
	set trees.transformType="cladogram";
end;
